# Supplementary material for: The isolation of the antagonistic strain Bacillus australimaris CQ07 and the exploration of the pathogenic inhibition mechanism of Magnaporthe oryzae
Source: PLoS One. 2019 Aug 12;14(8):e0220410. doi: 10.1371/journal.pone.0220410 (PMC6690535; doi:10.1371/journal.pone.0220410)
Supplement: S1 Data — (XLSX) [file pone.0220410.s001.xlsx]

## Sheet: Sheet1
germination rate of conidia											formation rate of appressorium
time(h)		control			average	treatment			average		control			average		treatment			average
0		0	0	0	0	0	0	0	0		0	0	0	0		0	0	0	0
2		0.95	0.92	0.93	0.933333	0	0	0	0		0	0	0	0		0	0	0	0
4		0.95	0.98	0.96	0.963333	0.26	0.27	0.28	0.27		0.84	0.85	0.86	0.85		0	0	0	0
8		0.98	0.97	0.97	0.973333	0.82	0.83	0.84	0.83		0.81	0.82	0.83	0.82		0	0	0	0
12		0.96	0.95	0.97	0.96	0.81	0.83	0.83	0.823333		0.83	0.83	0.83	0.83		0	0	0	0
24		0.96	0.98	0.97	0.97	0.84	0.83	0.81	0.826667		0.85	0.86	0.87	0.86		0	0	0	0
36		0.98	0.99	0.96	0.976667	0.81	0.82	0.82	0.816667		0.85	0.88	0.82	0.85		0	0	0	0
48		0.98	0.96	0.96	0.966667	0.84	0.85	0.81	0.833333		0.87	0.9	0.84	0.87		0.07	0.04	0.1	0.07
60		0.97	0.95	0.97	0.963333	0.83	0.82	0.85	0.833333		0.83	0.85	0.87	0.85		0.1	0.09	0.11	0.1
germination rate of conidia
time(h)	control	treatment
0	0	0
2	0.933333	0
4	0.963333	0.27
8	0.973333	0.83
12	0.96	0.823333
24	0.97	0.826667
36	0.976667	0.816667
48	0.966667	0.833333
60	0.963333	0.833333
formation rate of appressorium
time(h)	control	treatment
0	0	0
2	0	0
4	0.85	0
8	0.82	0
12	0.83	0
24	0.86	0
36	0.85	0
48	0.87	0.07
60	0.85	0.1
