# Supplementary material for: The isolation of the antagonistic strain Bacillus australimaris CQ07 and the exploration of the pathogenic inhibition mechanism of Magnaporthe oryzae
Source: PLoS One. 2019 Aug 12;14(8):e0220410. doi: 10.1371/journal.pone.0220410 (PMC6690535; doi:10.1371/journal.pone.0220410)
Supplement: S2 Data — (XLSX) [file pone.0220410.s002.xlsx]

## Sheet: supporting information2
S1
Lesion diameter on isolated leaves（mm）
Group		control	treatment
1	1	9.3	2.8
	2	10.3	2.1
	3	10.9	3.5
2	1	8.3	3.3
	2	10.6	2.1
	3	11.4	2.9
3	1	8.4	2.9
	2	11.5	3.3
	3	11.9	2.7
Average		10.2889	2.84444
Lesion quantity on living leaves
Group		control	treatment
1	1	28	7
	2	28	10
	3	27	8
	4	23	7
	5	17	4
	6	20	6
	7	20	5
	8	21	3
	9	20	7
	10	18	4
2	1	22	3
	2	29	10
	3	20	6
	4	28	8
	5	19	9
	6	24	7
	7	25	8
	8	29	4
	9	22	8
	10	26	5
3	1	25	3
	2	25	6
	3	22	7
	4	28	8
	5	21	9
	6	20	8
	7	28	9
	8	23	3
	9	20	3
	10	29	6
4	1	24	3
	2	21	9
	3	23	8
	4	27	3
	5	21	5
	6	20	5
	7	24	4
	8	21	7
	9	29	10
	10	20	5
5	1	18	4
	2	20	7
	3	27	6
	4	29	9
	5	30	3
	6	27	6
	7	29	3
	8	24	6
	9	26	7
	10	19	8
6	1	30	6
	2	27	7
	3	16	9
	4	20	8
	5	22	3
	6	19	3
	7	23	6
	8	20	9
	9	26	9
	10	25	7
7	1	20	3
	2	19	9
	3	22	5
	4	30	10
	5	27	8
	6	24	4
	7	28	10
	8	27	9
	9	25	6
	10	21	4
8	1	27	6
	2	24	4
	3	28	4
	4	24	5
	5	24	4
	6	26	3
	7	27	7
	8	24	8
	9	29	3
	10	23	3
9	1	23	6
	2	21	10
	3	26	6
	4	25	8
	5	22	8
	6	26	4
	7	21	10
	8	27	9
	9	24	7
	10	26	9
10	1	22	7
	2	25	3
	3	27	10
	4	26	8
	5	26	3
	6	26	6
	7	22	9
	8	25	6
	9	22	3
	10	24	5
Average		23.99	6.28
